# Supplementary material for: Pseudomonas aeruginosa Susceptibility in Spain: Antimicrobial Activity and Resistance Suppression Evaluation by PK/PD Analysis
Source: Pharmaceutics. 2021 Nov 8;13(11):1899. doi: 10.3390/pharmaceutics13111899 (PMC8620410; doi:10.3390/pharmaceutics13111899)
Supplement: Supplementary file 1 [file pharmaceutics-13-01899-s001.zip]

Archive with 1 entries (1 files):
- pharmaceutics-1418153-supplementary.pdf
